# Supplementary material for: Higher serum homocysteine levels are associated with an increased risk of hemorrhagic transformation in patients with acute ischemic stroke
Source: BMC Neurol. 2023 Mar 11;23:103. doi: 10.1186/s12883-023-03137-2 (PMC10007840; doi:10.1186/s12883-023-03137-2)
Supplement: Supplementary file 1 — Supplementary Material 1 [file 12883_2023_3137_MOESM1_ESM.xlsx]

## Sheet: Supplementary Table1
Additional Table 1 Baseline characteristics between the included patients and the other participants enrolled from Chengdu Stroke Registry but not included in this study
	Patients included (n=427)	Patients not included (n=729)	P value
Sex, male	256(60.0)	418(57.3)	0.384
Age, years	67.35±13.85	67.68±13.50	0.69
SBP, mmHg	147.71±23.94	147.09±24.02	0.673
DBP,mmHg	85.47±14.95	84.35±16.08	0.242
NIHSS score	6.0(3.0-13.0)	6.0(2.0-14.0)	0.536
Hypertension	248(58.1)	390(53.5)	0.131
Diabetes mellitus	87(20.4)	156(21.4)	0.68
Hyperlipidemia	19(4.4)	37(5.1)	0.632
Atrial fibrillation	74(17.3)	126(17.3)	0.984
Current smoking	153(35.8)	273(37.4)	0.582
Alcohol consumption	103(24.1)	170(23.3)	0.757
Myocardial infarction	11(2.6)	5(0.7)	0.017
Transient ischemic attack	9(2.1)	6(0.8)	0.062
Previous ischemic stroke	70(16.4)	115(15.8)	0.782
Previous hemorrhagic stroke	6(1.4)	11(1.5)	0.888
TOAST classification			0.415
Large-artery atherosclerosis	126(29.5)	238(32.6)
Small-vessel occlusion	94(22.0)	162(22.2)
Cardioembolism	82(19.2)	151(20.7)
Other cause	13(3.0)	15(2.1)
Undetermined etiology Stroke	112(26.2)	163(22.4)
Values are n (%) or mean ± SD or median (IQR)
Abbreviation: BP, blood pressure; NIHSS, National Institutes of Health Stroke Scale; TOAST classification of stroke etiology, the Trial of ORG10172 in the Acute Stroke Treatment
