# Supplementary material for: Higher serum homocysteine levels are associated with an increased risk of hemorrhagic transformation in patients with acute ischemic stroke
Source: BMC Neurol. 2023 Mar 11;23:103. doi: 10.1186/s12883-023-03137-2 (PMC10007840; doi:10.1186/s12883-023-03137-2)
Supplement: Supplementary file 2 — Supplementary Material 2 [file 12883_2023_3137_MOESM2_ESM.xlsx]

## Sheet: Additional Table 2
Additional Table 2 Stratified logistic regression to identify variables modifying associations between serum homocysteine and HT and PH
Subgroup analysis	HT				PH
	adjusted OR (95% CI)	P value*	P for interaction		adjusted OR (95% CI)	P value*	P for interaction
Age			0.087				0.112
<60	1.086(0.994-1.187)	0.069			1.134(0.986-1.303)	0.078
≥60	1.023(0.996-1.051)	0.096			1.035(1.005-1.065)	0.02
Sex			0.081				0.106
Male	1.022(0.993-1.052)	0.145			1.035(1.003-1.069)	0.031
Female	1.062(0.993-1.136)	0.08			1.083(1.004-1.168)	0.039
NIHSS on admission			0.588				0.151
<15	1.026(0.993-1.060)	0.119			1.030(0.991-1.070)	0.137
≥15	1.038(0.981-1.099)	0.198			1.111(0.963-1.281)	0.15
Hypertension			0.457				0.79
Yes	1.021(0.983-1.060)	0.279			1.039(0.999-1.082)	0.058
No	1.038(0.998-1.079)	0.063			1.041(1.000-1.085)	0.052
Atrial fibrillation			0.692				0.656
Yes	1.028(0.926-1.141)	0.604			0.995(0.875-1.132)	0.941
No	1.024(0.997-1.052)	0.08			1.041(1.009-1.074)	0.011
Current smoking			0.115				0.082
Yes	1.015(0.982-1.049)	0.369			1.028(0.994-1.064)	0.109
No	1.061(1.007-1.118)	0.026			1.082(1.020-1.149)	0.009
Thrombolysis			0.073				0.162
Yes	0.998(0.904-1.103)	0.976			1.405(0.610-3.237)	0.424
No	1.042(1.010-1.076)	0.01			1.053(1.017-1.091)	0.004
Thrombectomy			0.032				0.561
Yes	NA	NA			NA	NA
No	1.026(1.000-1.053)	0.051			1.042(1.013-1.072)	0.004
Anticoagulants			0.636				0.235
Yes	1.033(0.883-1.209)	0.682			NA	NA
No	1.027(1.001-1.054)	0.044			1.036(1.007-1.066)	0.014
*P value for the corresponding odds ratio of each subgroup, adjusted for the same variables as model 2 in Table 3 except for the stratified variable
Abbreviation: HT, hemorrhagic transformation; PH, parenchyma hemorrhage; OR, odds ratio; CI, confidence interval; NIHSS, National Institutes of Health Stroke Scale
